# Supplementary material for: Research Trends and Geographical Contribution in the Field of Perinatal Mental Health: A Bibliometric Analysis from 1900 to 2020
Source: Womens Health Rep (New Rochelle). 2022 Jul 25;3(1):661–9. doi: 10.1089/whr.2021.0144 (PMC9380875; doi:10.1089/whr.2021.0144)
Supplement: Supplemental data [file Suppl_AppSA1.xlsx]

## Sheet: Sheet1
label
abuse
antenatal anxiety
antenatal depression
anxiety
association
attachment
attitudes
barriers
behavior
bipolar disorder
birth
birth-weight
brain
care
child
childbirth
children
cohort
community
community sample
corticotropin-releasing hormone
delivery
depression
depressive symptoms
disorder
disorders
distress
domestic violence
experiences
exposure
fathers
follow-up
health
illness
impact
infant
infants
intervention
intimate partner violence
inventory
life
life events
low-birth-weight
low-income
major depression
management
maternal anxiety
maternal depression
maternal stress
mental-disorders
mental-health
metaanalysis
mood
mood disorders
mothers
outcomes
perinatal depression
period
pituitary-adrenal axis
population
postnatal depression
postnatal depression scale
postnatal-depression
postpartum
postpartum depression
posttraumatic-stress-disorder
predictors
pregnancy
pregnant-women
prenatal depression
prenatal stress
preterm birth
prevalence
prevention
primary-care
psychiatric-disorders
psychological distress
psychometric properties
psychopathology
quality-of-life
questionnaire
randomized controlled-trial
reliability
risk
risk-factors
sample
scale
schizophrenia
social support
stress
support
symptomatology
symptoms
therapy
transition
united-states
validation
validity
version
women
